# Supplementary material for: Structural Dynamics and Activity of B19V VP1u during the pHs of Cell Entry and Endosomal Trafficking
Source: Viruses. 2022 Aug 30;14(9):1922. doi: 10.3390/v14091922 (PMC9505059; doi:10.3390/v14091922)
Supplement: Supplementary file 1 [file viruses-14-01922-s001.zip]

Archive with 1 entries (1 files):
- viruses-1843215-supplementary.pdf
